# Supplementary material for: Causal effects of fatty acids on atopic dermatitis: A Mendelian randomization study
Source: Front Nutr. 2023 Feb 23;10:1083455. doi: 10.3389/fnut.2023.1083455 (PMC9996175; doi:10.3389/fnut.2023.1083455)
Supplement: Supplementary file 2 [file Table_2.XLSX]

## Sheet: STable2
Supplement Table 2. Univariable causal effects of docosahexaenoic acid on atopic dermatitis.(before and after removing the identified outliers).
Exposure	Outcome	NO.SNPs	MR method	P	OR	Lower 95% CI limit	Upper 95% CI limit
Docosahexaenoic acid	Atopic dermatitis	42	MR Egger	0.0843276	0.901883	0.804432	1.01114
			Weighted median	0.00148151	0.891336	0.830295	0.956864
			Inverse variance weighted	0.0153811	0.907534	0.839039	0.981622
			Simple mode	0.956561	1.0057	0.820581	1.23259
			Weighted mode	0.00190742	0.898986	0.84418	0.95735
Exposure	Outcome	NO.SNPs	MR method	P	OR	Lower 95% CI limit	Upper 95% CI limit
Docosahexaenoic acid	Atopic dermatitis	40	MR Egger	0.0170728	0.881196	0.797841	0.973258
			Weighted median	0.000897602	0.890972	0.832286	0.953795
			Inverse variance weighted	0.00399302	0.904139	0.844185	0.968351
			Simple mode	0.962813	1.00502	0.815487	1.23859
			Weighted mode	0.00261352	0.898533	0.841812	0.959075
