# Supplementary material for: Causal effects of fatty acids on atopic dermatitis: A Mendelian randomization study
Source: Front Nutr. 2023 Feb 23;10:1083455. doi: 10.3389/fnut.2023.1083455 (PMC9996175; doi:10.3389/fnut.2023.1083455)
Supplement: Supplementary file 3 [file Table_3.XLSX]

## Sheet: S Table 3
Supplement Table 3. Horizontal pleiotropy of fatty acids via MR-egger interpret.
Exposure	Outcome	Egger intercept	P
Polyunsaturated fatty acids	atopic dermatitis	-0.00382333	0.386841
Saturated fatty acids		-0.00704782	0.0937795
Omega-6 fatty acids		-0.00141104	0.731334
Omega-3 fatty acids		0.000137934	0.97109
Monounsaturated fatty acids		-0.00382622	0.368802
